# Supplementary material for: Nordic Walking and Free Walking Improve the Quality of Life, Cognitive Function, and Depressive Symptoms in Individuals with Parkinson’s Disease: A Randomized Clinical Trial
Source: J Funct Morphol Kinesiol. 2020 Nov 10;5(4):82. doi: 10.3390/jfmk5040082 (PMC7739412; doi:10.3390/jfmk5040082)
Supplement: Supplementary file 1 [file jfmk-05-00082-s001.zip]

Archive with 4 entries (4 files):
- S1_parkinsonCamLivre.MOV
- __MACOSX/._S1_parkinsonCamLivre.MOV
- S2_ParkinsonCamNordica.MOV
- __MACOSX/._S2_ParkinsonCamNordica.MOV
